# Supplementary material for: Clinical Impact of Self-Recognition of Recurrent Acute Myocardial Infarction: From KRMI-RCC
Source: J Clin Med. 2024 Aug 16;13(16):4840. doi: 10.3390/jcm13164840 (PMC11355230; doi:10.3390/jcm13164840)
Supplement: Supplementary file 1 [file jcm-13-04840-s001.zip]

Archive with 1 entries (1 files):
- jcm-3101566-supplementary.pdf
